# Supplementary material for: ﻿Neotriniakurramica (Poaceae, Stipeae), a new species from Parachinar (Khyber Pakhtunkhwa, Pakistan)
Source: PhytoKeys. 2025 Mar 14;253:287–94. doi: 10.3897/phytokeys.253.145562 (PMC11929003; doi:10.3897/phytokeys.253.145562)
Supplement: XML Treatment for Neotrinia kurramica [file phytokeys.253.145562-treatment1.xml]

<!DOCTYPE tp:taxon-treatment
  PUBLIC "-//TaxonX//DTD Taxonomic Treatment Publishing DTD v0 20100105//EN" "tax-treatment-NSO.dtd">
<tp:taxon-treatment xmlns:tp="http://www.plazi.org/taxpub"><tp:treatment-meta><kwd-group><label>Taxon classification</label><kwd>
              <named-content content-type="kingdom">Plantae</named-content>
            </kwd><kwd>
              <named-content content-type="order">Poales</named-content>
            </kwd><kwd>
              <named-content content-type="family">Poaceae</named-content>
            </kwd></kwd-group><mixed-citation publication-type="journal"><person-group><name><surname>Sultan</surname><given-names>Amir</given-names></name><name><surname>Khan</surname><given-names>Amjad</given-names></name><name><surname>Khan</surname><given-names>Raees</given-names></name><name><surname>Mehmood</surname><given-names>Asif</given-names></name><name><surname>Hussain</surname><given-names>Murtaza</given-names></name><name><surname>Nobis</surname><given-names>Marcin</given-names></name></person-group><article-title>﻿<italic><tp:taxon-name><tp:taxon-name-part taxon-name-part-type="genus" reg="Neotrinia">Neotrinia</tp:taxon-name-part><tp:taxon-name-part taxon-name-part-type="species" reg="kurramica">kurramica</tp:taxon-name-part></tp:taxon-name></italic> (<tp:taxon-name><tp:taxon-name-part taxon-name-part-type="family">Poaceae</tp:taxon-name-part></tp:taxon-name>, <tp:taxon-name><tp:taxon-name-part taxon-name-part-type="tribe">Stipeae</tp:taxon-name-part></tp:taxon-name>), a new species from Parachinar (Khyber Pakhtunkhwa, Pakistan)</article-title><source>PhytoKeys</source><day>14</day><month>03</month><year>2025</year><volume>253</volume><fpage>287</fpage><lpage>294</lpage><pub-id pub-id-type="doi">10.3897/phytokeys.253.145562</pub-id></mixed-citation></tp:treatment-meta><tp:nomenclature><label>﻿</label><tp:taxon-name>
            <object-id xmlns:xlink="http://www.w3.org/1999/xlink" content-type="arpha" xlink:type="simple">2CEDCD5D-2D22-5876-AF97-176821D711E1</object-id>
            <tp:taxon-name-part taxon-name-part-type="genus" reg="Neotrinia">Neotrinia</tp:taxon-name-part>
            <tp:taxon-name-part taxon-name-part-type="species" reg="kurramica">kurramica</tp:taxon-name-part>
            <object-id xmlns:xlink="http://www.w3.org/1999/xlink" content-type="ipni" xlink:type="simple">urn:lsid:ipni.org:names:77358342-1</object-id>
            <object-id xmlns:xlink="http://www.w3.org/1999/xlink" xlink:type="simple">Figs 1–3</object-id>
          </tp:taxon-name><tp:taxon-authority>A.Sultan, M.Nobis &amp; Amjad Khan, sp. nov.</tp:taxon-authority></tp:nomenclature><tp:treatment-sec sec-type="material" id="SECID0ECKAC"><title>Type.</title><p>Pakistan • Khyber Pakhtunkhwa, Upper Kurram Valley, Parachinar, Zerhan, Malakyar Tangai above Mulla Bagh, grassland on calcareous rocks, <named-content xmlns:xlink="http://www.w3.org/1999/xlink" content-type="dwc:verbatimCoordinates" xlink:type="simple"><named-content content-type="geo-json" specific-use="{&#34;type&#34;:&#34;Point&#34;,&#34;coordinates&#34;:[70.167611,33.946500]}" id="NCID0ELKAC" xlink:type="simple">33°56'47.4"N, 70°10'03.4"E</named-content></named-content>, 2220 m, 6 May 2024, <italic>Amir Sultan, Amjad Khan &amp; Murtaza Hussain</italic> s.n. (<bold><italic>holotype</italic></bold> RAW [barcode 103365], <bold><italic>isotype</italic></bold> KRA00639009).</p></tp:treatment-sec><tp:treatment-sec sec-type="description" id="SECID0EYKAC"><title>Description.</title><p>Plant perennial, densely tufted with numerous culms and vegetative shoots (Fig. <xref ref-type="fig" rid="F1">1</xref>). <bold><italic>Culms</italic></bold> 40–80 cm tall, with 2 nodes, nodes pilose or pubescent. <bold><italic>Leaves of vegetative shoots</italic></bold>: sheaths glabrous to sparsely and shortly pilose with white edge, scabrid at margins; ligules membranous, 2–3.5 mm long, acute to acuminate, apex shortly ciliate, and pubescent on the back; blades convolute, pale green, 20–55 cm long, 0.6–0.8(–1.0) mm in diameter, adaxial surface covered by dense and up to 0.15 mm long hairs (Fig. <xref ref-type="fig" rid="F3">3f</xref>), while abaxial surface glabrous to minutely scabrous along the midrib. <bold><italic>Cauline leaves</italic></bold>: lower sheaths scabrous whereas the uppermost glabrous to minutely scabrous, the margins white and sparsely pubescent; ligules 3.5–8.5 mm long, acute or acuminate, at apex and the back shortly ciliate (Fig. <xref ref-type="fig" rid="F2">2d</xref>); blades convolute, pale green, up to 25 cm long, adaxial surface densely covered by short hairs, while abaxial surface glabrous to minutely scabrid along the midrib and margins. <bold><italic>Panicle</italic></bold> 10–15 cm long, contracted, with (15–)29–41 spikelets, exserted (sometimes lower branches enclosed by sheath of upper cauline leaf), branches erect (basal branches often spreading), hirsute with up to 0.5 mm long hairs, lower ones in threes (apical branches single, paired or sometimes up to 4 branches per node), the lower ones up to 18 mm long (Fig. <xref ref-type="fig" rid="F2">2c</xref>). <bold><italic>Glumes</italic></bold> subequal, pale green with hyaline membranous margins and at the top taper into a long hyaline tip, lower glume 14–15 mm long, three nerved, somewhat shorter than the upper glume, which is 5–7 nerved, lanceolate, 15–16 mm long, abaxially sparsely covered by scattered short prickles (Fig. <xref ref-type="fig" rid="F2">2a</xref>). <bold><italic>Floret</italic></bold> (anthecium = callus + lemma) 9–10.5 mm long (including apical lobes of lemma), ca. 1 mm wide (Fig. <xref ref-type="fig" rid="F2">2b</xref>). <bold><italic>Callus</italic></bold> 0.9–1.2 mm long, densely and long-pilose, hairs 0.5–1 mm long; peripheral ring 0.1–0.25 mm in diameter elliptic, scar circular (Fig. <xref ref-type="fig" rid="F3">3c</xref>). <bold><italic>Lemma</italic></bold> pale green to purple, dorsal surface with elongated basal (long) cells, rounded silica bodies with adjacent cork cells and sparse and scattered hooks, prickles and ascending hairs 0.75–1 mm long (Fig. <xref ref-type="fig" rid="F3">3a, b</xref>); apical lobes of lemma 0.6–1.0 mm long and covered by short hairs, the top of the lemma with 0.15–0.2 mm long hairs forming corolla (Figs <xref ref-type="fig" rid="F2">2b</xref>, <xref ref-type="fig" rid="F3">3e</xref>). <bold><italic>Awn</italic></bold> 50–70 mm long, unigeniculate; column 18–21 mm long, twisted, straw-coloured, covered by 0.2 mm long hairs, gradually decreasing in length towards geniculation; seta straight 30–50 mm long, hairs in lower part of seta 0.1–0.2 mm long, gradually decreasing in length towards apex. <bold><italic>Palea</italic></bold> equal to lemma in length, with a dorsal line of hairs and a ring of short hairs at the apex (Fig. <xref ref-type="fig" rid="F3">3d</xref>). <bold><italic>Anthers</italic></bold> yellow, glabrous, 6 mm long, filaments ca. 1 mm long (Fig. <xref ref-type="fig" rid="F2">2e</xref>). <bold><italic>Lodicules</italic></bold> 3, linear-lanceolate, 2–2.4 mm long, 0.3 mm wide. <bold><italic>Ovary</italic></bold> with 2 styles (Fig. <xref ref-type="fig" rid="F2">2e</xref>). <bold><italic>Caryopsis</italic></bold> not seen.</p><fig id="F1" position="float" orientation="portrait"><object-id xmlns:xlink="http://www.w3.org/1999/xlink" content-type="doi" xlink:type="simple">10.3897/phytokeys.253.145562.figure1</object-id><object-id xmlns:xlink="http://www.w3.org/1999/xlink" content-type="arpha" xlink:type="simple">1E68DCB3-3336-5137-B8A0-21E1297C1047</object-id><label>Figure 1.</label><caption><p>Habitat and general habit of <italic><tp:taxon-name><tp:taxon-name-part taxon-name-part-type="genus" reg="Neotrinia">Neotrinia</tp:taxon-name-part><tp:taxon-name-part taxon-name-part-type="species" reg="kurramica">kurramica</tp:taxon-name-part></tp:taxon-name></italic> in northwestern Pakistan.</p></caption><graphic xmlns:xlink="http://www.w3.org/1999/xlink" xlink:href="phytokeys-253-287_article-145562__-g001.jpg" position="float" orientation="portrait" xlink:type="simple" id="oo_1281273.jpg"><uri content-type="original_file" xlink:type="simple">https://binary.pensoft.net/fig/1281273</uri></graphic></fig><fig id="F2" position="float" orientation="portrait"><object-id xmlns:xlink="http://www.w3.org/1999/xlink" content-type="doi" xlink:type="simple">10.3897/phytokeys.253.145562.figure2</object-id><object-id xmlns:xlink="http://www.w3.org/1999/xlink" content-type="arpha" xlink:type="simple">68494698-1C5A-5564-BA78-307A485670A5</object-id><label>Figure 2.</label><caption><p>Main morphological characters of <italic><tp:taxon-name><tp:taxon-name-part taxon-name-part-type="genus" reg="Neotrinia">Neotrinia</tp:taxon-name-part><tp:taxon-name-part taxon-name-part-type="species" reg="kurramica">kurramica</tp:taxon-name-part></tp:taxon-name></italic>: glumes (<bold>a</bold>), florets (<bold>b</bold>), panicle (<bold>c</bold>), ligule of culm leaf (<bold>d</bold>), generative elements of flower, three anthers and two styles of ovary (<bold>e</bold>). Scale bars: 3 mm (<bold>a, b, d</bold>); 2 cm (<bold>c</bold>).</p></caption><graphic xmlns:xlink="http://www.w3.org/1999/xlink" xlink:href="phytokeys-253-287_article-145562__-g002.jpg" position="float" orientation="portrait" xlink:type="simple" id="oo_1281274.jpg"><uri content-type="original_file" xlink:type="simple">https://binary.pensoft.net/fig/1281274</uri></graphic></fig><fig id="F3" position="float" orientation="portrait"><object-id xmlns:xlink="http://www.w3.org/1999/xlink" content-type="doi" xlink:type="simple">10.3897/phytokeys.253.145562.figure3</object-id><object-id xmlns:xlink="http://www.w3.org/1999/xlink" content-type="arpha" xlink:type="simple">F4088A88-DF4C-5B94-8AF8-6E71E7B1BA29</object-id><label>Figure 3.</label><caption><p>Micromorphological characters of <italic><tp:taxon-name><tp:taxon-name-part taxon-name-part-type="genus" reg="Neotrinia">Neotrinia</tp:taxon-name-part><tp:taxon-name-part taxon-name-part-type="species" reg="kurramica">kurramica</tp:taxon-name-part></tp:taxon-name></italic>: abaxial surface of lemma (<bold>a, b</bold>), callus (<bold>c</bold>), palea apex (<bold>d</bold>), lemma lobes (<bold>e</bold>), indumentum of the adaxial surface of leaf (<bold>f</bold>).</p></caption><graphic xmlns:xlink="http://www.w3.org/1999/xlink" xlink:href="phytokeys-253-287_article-145562__-g003.jpg" position="float" orientation="portrait" xlink:type="simple" id="oo_1281275.jpg"><uri content-type="original_file" xlink:type="simple">https://binary.pensoft.net/fig/1281275</uri></graphic></fig></tp:treatment-sec><tp:treatment-sec sec-type="distribution" id="SECID0EFCAE"><title>Distribution and ecology.</title><p><italic><tp:taxon-name><tp:taxon-name-part taxon-name-part-type="genus" reg="Neotrinia">Neotrinia</tp:taxon-name-part><tp:taxon-name-part taxon-name-part-type="species" reg="kurramica">kurramica</tp:taxon-name-part></tp:taxon-name></italic> is so far only known from the type locality in Upper Kurram, Khyber Pakhtunkhwa Province (Fig. <xref ref-type="fig" rid="F1">1</xref>), occurring at an elevation of about 2220 m. The population of <italic><tp:taxon-name><tp:taxon-name-part taxon-name-part-type="genus" reg="Neotrinia">N.</tp:taxon-name-part><tp:taxon-name-part taxon-name-part-type="species" reg="kurramica">kurramica</tp:taxon-name-part></tp:taxon-name></italic> was found growing along stony/gravelly slopes leading to the edges of a mountain stream. While these slopes are dominated by grasses, oak (<italic><tp:taxon-name><tp:taxon-name-part taxon-name-part-type="genus" reg="Quercus">Quercus</tp:taxon-name-part><tp:taxon-name-part taxon-name-part-type="species" reg="baloot">baloot</tp:taxon-name-part></tp:taxon-name></italic> Griff.) forests dominate the hilltops above these slopes. <italic><tp:taxon-name><tp:taxon-name-part taxon-name-part-type="genus" reg="Neotrinia">Neotrinia</tp:taxon-name-part><tp:taxon-name-part taxon-name-part-type="species" reg="kurramica">kurramica</tp:taxon-name-part></tp:taxon-name></italic> grows in association with <italic><tp:taxon-name><tp:taxon-name-part taxon-name-part-type="genus" reg="Isodon">Isodon</tp:taxon-name-part><tp:taxon-name-part taxon-name-part-type="species" reg="rugosus">rugosus</tp:taxon-name-part></tp:taxon-name></italic> (Wall. ex Benth.) Codd, <italic><tp:taxon-name><tp:taxon-name-part taxon-name-part-type="genus" reg="Duthiea">Duthiea</tp:taxon-name-part><tp:taxon-name-part taxon-name-part-type="species" reg="oligostachya">oligostachya</tp:taxon-name-part></tp:taxon-name></italic> (Munro ex Aitch.) Stapf, <italic><tp:taxon-name><tp:taxon-name-part taxon-name-part-type="genus" reg="Sophora">Sophora</tp:taxon-name-part><tp:taxon-name-part taxon-name-part-type="species" reg="mollis">mollis</tp:taxon-name-part></tp:taxon-name></italic> (Royle) Graham ex Baker, <italic><tp:taxon-name><tp:taxon-name-part taxon-name-part-type="genus" reg="Piptatherum">Piptatherum</tp:taxon-name-part></tp:taxon-name></italic> sp. and <italic><tp:taxon-name><tp:taxon-name-part taxon-name-part-type="genus" reg="Cirsium">Cirsium</tp:taxon-name-part><tp:taxon-name-part taxon-name-part-type="species" reg="falconeri">falconeri</tp:taxon-name-part></tp:taxon-name></italic> (Hook. f.) Petr. It is expected to have a distribution in similar habitats of Upper Kurram valley. Further explorations in the area are needed, to determine its population size, distribution range and to evaluate conservation status of this new species.</p></tp:treatment-sec><tp:treatment-sec sec-type="Paratype" id="SECID0EOFAE"><title>Paratype.</title><p>Pakistan • Khyber Pakhtunkhwa, Upper Kurram, Parachinar, Zerhan, Malakyar Tangay above Mulla Bagh, 22 May 2021, <italic>Amir Sultan, Asif Mehmood, Waqar Hassanain &amp; Noor Ali Shah</italic> s.n. (RAW [barcode 101893]).</p></tp:treatment-sec><tp:treatment-sec sec-type="etymology" id="SECID0EWFAE"><title>Etymology.</title><p>The name of the new species originates from Kurram Valley.</p></tp:treatment-sec><tp:treatment-sec sec-type="Similar species" id="SECID0E2FAE"><title>Similar species.</title><p><italic><tp:taxon-name><tp:taxon-name-part taxon-name-part-type="genus" reg="Neotrinia">Neotrinia</tp:taxon-name-part><tp:taxon-name-part taxon-name-part-type="species" reg="kurramica">kurramica</tp:taxon-name-part></tp:taxon-name></italic> differs significantly from all the remaining species representing the genus by having awns 50–70 mm long vs. 5–12 or 16–21 mm long in <italic><tp:taxon-name><tp:taxon-name-part taxon-name-part-type="genus" reg="Neotrinia">N.</tp:taxon-name-part><tp:taxon-name-part taxon-name-part-type="species" reg="splendens">splendens</tp:taxon-name-part></tp:taxon-name></italic> and <italic><tp:taxon-name><tp:taxon-name-part taxon-name-part-type="genus" reg="Neotrinia">N.</tp:taxon-name-part><tp:taxon-name-part taxon-name-part-type="species" reg="chitralensis">chitralensis</tp:taxon-name-part></tp:taxon-name></italic> respectively (Table <xref ref-type="table" rid="T1">1</xref>). The new species is slightly similar also to <italic><tp:taxon-name><tp:taxon-name-part taxon-name-part-type="genus" reg="Achnatherum">Achnatherum</tp:taxon-name-part><tp:taxon-name-part taxon-name-part-type="species" reg="jacquemontii">jacquemontii</tp:taxon-name-part></tp:taxon-name></italic>, however differs in having longer lemmas, longer glumes, longer awns, and completely different patterns of the lemma morphology sow-like vs. maize-like respectively (cf. <xref ref-type="bibr" rid="B5">Nobis et al. 2020</xref>).</p><table-wrap id="T1" position="float" orientation="portrait"><label>Table 1.</label><caption><p>A comparison of the main characters distinguishing <italic><tp:taxon-name><tp:taxon-name-part taxon-name-part-type="genus" reg="Neotrinia">Neotrinia</tp:taxon-name-part><tp:taxon-name-part taxon-name-part-type="species" reg="kurramica">kurramica</tp:taxon-name-part></tp:taxon-name></italic> from other members representing the genus occurring in Pakistan.</p></caption><table id="TID0EZWAE" rules="all"><tbody><tr><th rowspan="1" colspan="1">Character</th><th rowspan="1" colspan="1">
                    <italic>
                      <tp:taxon-name><tp:taxon-name-part taxon-name-part-type="genus" reg="Neotrinia">N.</tp:taxon-name-part><tp:taxon-name-part taxon-name-part-type="species" reg="kurramica">kurramica</tp:taxon-name-part></tp:taxon-name>
                    </italic>
                  </th><th rowspan="1" colspan="1">
                    <italic>
                      <tp:taxon-name><tp:taxon-name-part taxon-name-part-type="genus" reg="Neotrinia">N.</tp:taxon-name-part><tp:taxon-name-part taxon-name-part-type="species" reg="chitralensis">chitralensis</tp:taxon-name-part></tp:taxon-name>
                    </italic>
                  </th><th rowspan="1" colspan="1">
                    <italic>
                      <tp:taxon-name><tp:taxon-name-part taxon-name-part-type="genus" reg="Neotrinia">N.</tp:taxon-name-part><tp:taxon-name-part taxon-name-part-type="species" reg="splendens">splendens</tp:taxon-name-part></tp:taxon-name>
                    </italic>
                  </th></tr><tr><td rowspan="1" colspan="1">
                    Floret (anthecium)</td><td rowspan="1" colspan="1">9–10.5 mm</td><td rowspan="1" colspan="1">9–11 mm</td><td rowspan="1" colspan="1">4.0–7.2 mm</td></tr><tr><td rowspan="1" colspan="1">Apical lemma teeth</td><td rowspan="1" colspan="1">0.6–1.0 mm, pilose</td><td rowspan="1" colspan="1">2–2.5 mm, glabrous</td><td rowspan="1" colspan="1">0.5–1.2 mm, pilose</td></tr><tr><td rowspan="1" colspan="1">
                    Callus
                  </td><td rowspan="1" colspan="1">0.9–1.2 mm</td><td rowspan="1" colspan="1">0.5–0.6 mm</td><td rowspan="1" colspan="1">0.3–0.5 mm</td></tr><tr><td rowspan="1" colspan="1">
                    Awn
                  </td><td rowspan="1" colspan="1">50–70 mm</td><td rowspan="1" colspan="1">16–21 mm</td><td rowspan="1" colspan="1">5–12 mm</td></tr><tr><td rowspan="1" colspan="1">Glumes</td><td rowspan="1" colspan="1">14–16 mm long, subequal, the lower slightly shorter than the upper, at the top tapering into long hyaline tips</td><td rowspan="1" colspan="1">9.5–12 mm long, subequal, the lower slightly shorter than the upper, at the top without long hyaline tips</td><td rowspan="1" colspan="1">5–8.5 mm long, lanceolate, distinctly unequal, the lower 1–1.7 mm shorter than the upper, at the top without long hyaline tips</td></tr></tbody></table></table-wrap></tp:treatment-sec><ref-list><ref id="B5"><mixed-citation xmlns:xlink="http://www.w3.org/1999/xlink" xlink:type="simple"><person-group><name name-style="western"><surname>Nobis</surname><given-names>M</given-names></name><name name-style="western"><surname>Gudkova</surname><given-names>PD</given-names></name><name name-style="western"><surname>Nowak</surname><given-names>A</given-names></name><name name-style="western"><surname>Sawicki</surname><given-names>J</given-names></name><name name-style="western"><surname>Nobis</surname><given-names>A</given-names></name></person-group> (<year>2020</year>) <article-title>A synopsis of the genus <italic><tp:taxon-name><tp:taxon-name-part taxon-name-part-type="genus">Stipa</tp:taxon-name-part></tp:taxon-name></italic> (<tp:taxon-name><tp:taxon-name-part taxon-name-part-type="family">Poaceae</tp:taxon-name-part></tp:taxon-name>) in Middle Asia, including a key to species identification, an annotated checklist, and phytogeographic analyses.</article-title><source>Annals of the Missouri Botanical Garden</source><volume>105</volume>(<issue>1</issue>): <fpage>1</fpage>–<lpage>63</lpage>. <ext-link xlink:href="10.3417/2019378" ext-link-type="doi" xlink:type="simple">https://doi.org/10.3417/2019378</ext-link></mixed-citation></ref></ref-list></tp:taxon-treatment>
